# Supplementary material for: Radio Electric Asymmetric Conveyer (REAC) technology to obviate loss of T cell responsiveness under simulated microgravity
Source: PLoS One. 2018 Jul 6;13(7):e0200128. doi: 10.1371/journal.pone.0200128 (PMC6034838; doi:10.1371/journal.pone.0200128)
Supplement: S1 Data — (XLSX) [file pone.0200128.s001.xlsx]

## Sheet: pre IL2R 
		PRE TREATMENT		IL2R
						SD	P<								SD	P<
	2h	REAC +RPM	17.532	19.753	16.542	1.64436				2h	REAC+GC	24.708	26.78	22.87	1.95617
		no-REAC +RPM	25.93	27.33	23.9	1.72462	0.00165231				no-REAC+GC	20.705	23.75	19.905	2.02879	0.0099942
	4h	REAC +RPM	19.656	21.656	17.566	2.04517		0.00119344		4h	REAC+GC	27.83	29.843	24.93	2.46981		0.0097934
		no-REAC +RPM	30.525	32.325	29.965	1.2331	0.00232481				no-REAC+GC	24.708	27.08	21.8	2.64453	0.00161802
	12h	REAC +RPM	37.321	40.231	35.35	2.45551		0.0116624		12h	REAC+GC	58.63	61.43	55.54	2.94619		2.82701e-05
		no-REAC +RPM	24.537	26.375	22.937	1.72037	0.00110269				no-REAC+GC	50.63	52.37	49.76	1.32895	0.015733
			IL-2Rα/GAPDH (%)									IL-2Rα/GAPDH (%)

## Sheet: post IL2R
		POST -TREATMENBT		ILR2
						SD	P<								SD	P<
	2h	RPM+REAC	16.28	18.8	14.92	1.96869				2h	GC+ REAC	27.76	30.6	23.8	3.41534
		RPM+no-REAC	78.25	80.05	75.23	2.4356	6.17104e-05				GC+no-REAC	48.17	50.7	43.56	3.62014	8.72845e-05
	4h	RPM+REAC	46.7	47.98	43.89	2.09215		4.69836e-05		4h	GC+ REAC	55.52	59.2	52.2	3.50154		0.00249679
		RPM+no-REAC	24.92	26.2	21.97	2.16925	4.57126e-06				GC+no-REAC	37.14	39.48	34.45	2.51703	0.000972125
	12h	RPM+REAC	62.05	65.45	60.62	2.48105		0.00027063		12h	GC+ REAC	44.79	49.7	42.7	3.59342		0.00785497
		RPM+no-REAC	17.46	19.6	14.7	2.45653	9.03769e-05				GC+no-REAC	49.2	51.2	51.2	1.1547	0.14166
			IL-2Rα/GAPDH (%)									IL-2Rα/GAPDH (%)

## Sheet: pre il2
																		SD	P<
							SD	P<					2h	REAC+GC	5.45	5	6	0.500833
		2h	REAC +RPM	2.87	2.4	2.5	0.247588							no-REAC+GC	2.5	3.2	1.95	0.626498	0.0457024
			no-REAC +RPM	5.12	4.98	5.95	0.524309	0.049681					4h	REAC+GC	11.72	10.2	12.2	1.04409		0.0116063
		4h	REAC +RPM	9.83	10.02	9.06	0.508363		0.0690216					no-REAC+GC	8.11	8	7.91	0.100167	0.0318339
			no-REAC +RPM	5.65	5.05	5.11	0.330454	0.0531662					12h	REAC+GC	14.67	15.37	13.67	0.8544		0.00497709
		12h	REAC +RPM	7.41	6.89	8.95	1.07126		0.0511121					no-REAC+GC	10.61	11.61	9.91	0.8544	0.000670484
			no-REAC +RPM	5.2	5.86	5.92	0.3995	0.0493447

## Sheet: post il2
				post	IL2
								P<								SD	P<
		2h	RPM+REAC	3.22	3.89	2.99	0.467582				2h	GC+ REAC	4.32	4.12	4.92	0.416333
			RPM+no-REAC	1.36	1.6	0.95	0.328684	0.00363133				GC+no-REAC	0.83	1.3	0.99	0.238956	0.000852555
		4h	RPM+REAC	4.04	3.9	4.04	0.080829		0.00711415		4h	GC+ REAC	3.36	3.96	3.16	0.416333		0.00238434
			RPM+no-REAC	1.04	1.54	0.99	0.304138	0.00234782				GC+no-REAC	2.67	2.9	2.27	0.3188	0.0474625
		12h	RPM+REAC	12.73	13.73	11.3	1.22132		0.00242444		12h	GC+ REAC	8.7	8.9	7.99	0.478226		0.000150761
			RPM+no-REAC	3.73	4.03	3.73	0.173205	0.00508461				GC+no-REAC	10.06	9.98	11.2	0.682447	0.0213542
